# Supplementary material for: Refinement of diagnostic criteria for pediatric-type diffuse high-grade glioma, IDH- and H3-wildtype, MYCN-subtype including histopathology, TP53, MYCN and ID2 status
Source: Acta Neuropathol Commun. 2023 Oct 24;11:170. doi: 10.1186/s40478-023-01667-x (PMC10594904; doi:10.1186/s40478-023-01667-x)
Supplement: Supplementary file 4 — Supplementary Material 4: Detailed clinical, histopathological, genetic and epigenetic characteristics of the cohort. [file 40478_2023_1667_MOESM4_ESM.xlsx]

## Sheet: Final results
Case	Sex	Age (years-old)	sentrix id	Location	Morphological features of pedHGG-MYCN	Methylation class (calibrated score v12.5)	LFS	Integrated diagnosis	MYCN status	ID2 status	Somatic TP53 mut.	Other somatic alterations	Follow-up (months)
1	M	5	204082600103_R07C01	Multifocal (supra- and infra-tentorial)	0	DIFFUSE PEDIATRIC HGG, MYCN SUBTYPE (0.90)	1	pedHGG MYCN	Subclonal amp.	Gain	1	EGFR amp. + CDK6 amp.	Dead (12)
2	M	5	203723050099_R07C01	Left frontal	0	DIFFUSE PEDIATRIC HGG, MYCN SUBTYPE (0.99)	1	pedHGG MYCN	Amp.	Disomy	1		Dead (19)
3	M	4	205800610055_R04C01	Left thalamus	1	DIFFUSE PEDIATRIC HGG, MYCN SUBTYPE (0.99)	0	pedHGG MYCN	Amp.	Amp.	1		Dead (5)
4	F	7	206702490180_R08C01	Hemispheric	1	DIFFUSE PEDIATRIC HGG, MYCN SUBTYPE (0.94)	NA	pedHGG MYCN	Amp.	Disomy	1	EGFR amp.	Dead (5)
5	M	4	203021070082_R03C01	Left frontal and parietal	1	DIFFUSE PEDIATRIC HGG, MYCN SUBTYPE (0.99)	1	pedHGG MYCN	Amp.	Gain	1		Dead (19)
6	M	7	203021070082_R06C01	Right temporal	1	DIFFUSE PEDIATRIC HGG, MYCN SUBTYPE (0.99)	NA	pedHGG MYCN	Amp.	Amp.	1		Dead (8)
7	F	4	3999547085_R02C01	Brainstem	1	DIFFUSE PEDIATRIC HGG, MYCN SUBTYPE (0.99)	1	pedHGG MYCN	Amp.	Disomy	1		Dead (5)
8	M	9	207318040082_R06C01	Hemispheric	0	DIFFUSE PEDIATRIC HGG, MYCN SUBTYPE (0.99)	0	pedHGG MYCN	Amp.	Amp.	0		Alive (7)
9	F	8	204798720125_R02C01	Brainstem	1	DIFFUSE PEDIATRIC HGG, MYCN SUBTYPE (0.20)	0	pedHGG MYCN	Amp.	Amp.	1		Dead (1)
10	F	3	203723050099_R05C01	Right thalamus	1	DIFFUSE PEDIATRIC HGG, IDH- AND H3-WT, SUBTYPE A (0.99)	0	pedHGG MYCN	Amp.	Amp.	1	PIK3CA mut.	Dead (7)
11	F	9	206917410095_R07C01	Right parietal	1	DIFFUSE PEDIATRIC HGG, IDH- AND H3-WT (0.96), SUBTYPE A (0.46)	0	pedHGG MYCN	Disomy	Disomy	1	MYC amp.	Alive (9)
12	F	4	203153910096_R07C01	Hemispheric	0	DIFFUSE PEDIATRIC HGG, IDH- AND H3-WT (0.91), RTK2 SUBTYPE (0.80)	0	pedHGG RTK2a	Disomy	Disomy	0	NRAS mut. + PIK3CA mut.
13	F	16	203219730196_R04C01	Hemispheric	0	DIFFUSE PEDIATRIC HGG, RTK1 SUBTYPE (0.71)	0	pedHGG RTK1a	Disomy	Disomy	0	MDM2 amp. + CDK4 amp. + PIK3CA mut.
14	F	4	203282450107_R06C01	Hemispheric	1	DIFFUSE PEDIATRIC HGG, MYCN SUBTYPE (0.57)	NA	pedHGG MYCN	Amp.	Disomy	NA	NA	Dead (6)
15	M	14	205617090126_R01C01	Right frontal	0	DIFFUSE PEDIATRIC HGG, MYCN SUBTYPE (0.21)	0	pedHGG RTK2b	Disomy	Disomy	1	NF1 mut. (neurofibromatosis type 1)
16	F	8	203145740094_R03C01	Left occipital	1	DIFFUSE PEDIATRIC HGG, MYCN SUBTYPE (0.75)	0	pedHGG MYCN	Amp.	Disomy	NA	NA	Dead (23)
17	M	13	206530720054_R08C01	Hemispheric	0	DIFFUSE PEDIATRIC HGG, RTK2 SUBTYPE, SUBCLASS A (0.99)	0	pedHGG RTK2a	Amp.	Disomy	1	PDGFRA amp. + KIT amp.
18	M	11	203998250045_R04C01	Bithalamic	0	DIFFUSE PEDIATRIC HGG, RTK2 SUBTYPE, SUBCLASS A (0.99)	0	pedHGG RTK2a	Disomy	Disomy	0	BCOR mut. + NRAS mut. + SETD2 mut.
19	M	12	203998250128_R01C01	Multifocal (supra- and infra-tentorial)	0	DIFFUSE PEDIATRIC HGG, RTK2 SUBTYPE, SUBCLASS A (0.98)	0	pedHGG RTK2a	Disomy	Disomy	0	PTEN mut. + EGFR mut. + NF1 mut.
20	M	12	206693310054_R03C01	Hemispheric	0	DIFFUSE PEDIATRIC HGG, RTK2 SUBTYPE, SUBCLASS A (0.96)	0	pedHGG RTK2a	Disomy	Disomy	0	hTERT mut.
21	M	15	203153910096_R06C01	Hemispheric	0	DIFFUSE PEDIATRIC HGG, RTK2 SUBTYPE, SUBCLASS A (0.95)	0	pedHGG RTK2a	Subclonal amp.	Disomy	0	BCOR mut. + EGFR mut. + SETD2 mut.
22	M	11	203998250128_R04C01	Hemispheric	0	DIFFUSE PEDIATRIC HGG, RTK2 SUBTYPE, SUBCLASS A (0.99)	0	pedHGG RTK2a	Disomy	Disomy	0	BCOR mut.
23	F	12	203998250045_R06C01	Hemispheric	0	DIFFUSE PEDIATRIC HGG, RTK2 SUBTYPE, SUBCLASS A (0.99)	0	pedHGG RTK2a	Disomy	Disomy	0	PTEN mut. + EGFR mut. + BCOR mut.
24	F	9	204082600103_R08C01	Bithalamic	0	DIFFUSE PEDIATRIC HGG, RTK2 SUBTYPE, SUBCLASS B (0.99)	0	pedHGG RTK2b	Amp.	Disomy	1	EGFR amp. + PDGFRA amp. + EGFR mut.
25	M	10	206680880131_R08C01	Cerebellar	0	DIFFUSE PEDIATRIC HGG, RTK2 SUBTYPE, SUBCLASS B (0.90)	1	pedHGG RTK2b	Subclonal amp.	Disomy	1
26	F	11	206702490036_R07C01	Left temporal	0	DIFFUSE PEDIATRIC HGG, RTK1 SUBTYPE, SUBCLASS A (0.99)	0	pedHGG RTK1a	Disomy	Disomy	1	dMMR (Lynch syndrome). Homozygous deletion CDKN2A +ATRX mut. + NF1 mut.
27	F	11	203212860085_R03C01	Pineal	0	DIFFUSE PEDIATRIC HGG, RTK1 SUBTYPE, SUBCLASS B (0.99)	0	pedHGG RTK1b	Disomy	Disomy	1	pMMR. PDGFRA amp. + KIT amp.
28	M	13	207357020125_R02C01	Left frontal	0	DIFFUSE PEDIATRIC HGG, RTK1 SUBTYPE, SUBCLASS C (0.41)	0	pedHGG RTK1a	Amp.	Disomy	NA	pMMR. SETD2 mut.
29	F	11	203282450107_R01C01	Multifocal (supra- and infra-tentorial)	0	DIFFUSE PEDIATRIC HGG, RTK1 SUBTYPE, SUBCLASS C (0.94)	0	pedHGG RTK1c	Disomy	Disomy	1	pMMR. PIK3CA mut. + hTERT mut.
Amp.: amplification; dMMR: deficient MisMatch Repair; F: female; LFS: Li-Fraumeni syndrome; M: male; mut.: mutation; NA: not available; pedHGG: pediatric high-grade glioma; pMMR: proficient MisMatch Repair; WT: wildtype
